# Supplementary material for: Evaluation of the Common Molecular Basis in Alzheimer’s and Parkinson’s Diseases
Source: Int J Mol Sci. 2019 Jul 30;20(15):3730. doi: 10.3390/ijms20153730 (PMC6695669; doi:10.3390/ijms20153730)
Supplement: Supplementary file 1 [file ijms-20-03730-s001.zip]

Archive with 3 entries (2 files):
- data/
- data/PD_96_network.csv
- data/AD90_network.csv
