# Supplementary material for: Evaluation of the Common Molecular Basis in Alzheimer’s and Parkinson’s Diseases
Source: Int J Mol Sci. 2019 Jul 30;20(15):3730. doi: 10.3390/ijms20153730 (PMC6695669; doi:10.3390/ijms20153730)
Supplement: Supplementary file 1 [file ijms-20-03730-s001.zip › data/PD_96_network.csv]

Id	Label	timeset	indegree	outdegree	Degree	modularity_class	pageranks
37	37		0	0	0	0	0
55139	55139		7	24	31	2	0.001156
30827	30827		11	0	11	2	0.001382
23313	23313		0	0	0	0	0
38	38		11	20	31	3	0.001106
5682	5682		23	131	154	3	0.00139
9789	9789		11	79	90	3	0.001194
6009	6009		13	28	41	3	0.001153
55860	55860		11	0	11	3	0.001069
27247	27247		17	0	17	3	0.001379
27249	27249		10	0	10	3	0.001243
23208	23208		0	0	0	0	0
2739	2739		9	0	9	3	0.001095
10955	10955		16	0	16	3	0.001279
23300	23300		14	0	14	3	0.001181
27430	27430		20	0	20	3	0.001301
11171	11171		13	0	13	3	0.001239
64429	64429		0	0	0	0	0
23595	23595		5	0	5	3	0.00102
11345	11345		8	0	8	3	0.001078
23673	23673		16	0	16	0	0.001298
7341	7341		22	0	22	3	0.001331
404672	404672		0	0	0	0	0
7385	7385		19	0	19	3	0.001202
7386	7386		8	0	8	0	0.001101
60682	60682		23	0	23	3	0.001446
3612	3612		12	0	12	3	0.001185
3945	3945		5	0	5	3	0.001021
8233	8233		3	16	19	2	0.00123
4170	4170		0	0	0	0	0
4595	4595		7	0	7	2	0.001144
8985	8985		5	0	5	2	0.001177
9130	9130		7	0	7	2	0.001392
25865	25865		7	16	23	2	0.001429
9491	9491		4	12	16	2	0.001105
79155	79155		10	18	28	2	0.002827
25979	25979		10	31	41	0	0.001351
9640	9640		10	30	40	2	0.001598
79590	79590		7	2	9	2	0.001267
10212	10212		12	8	20	2	0.001642
79921	79921		7	0	7	2	0.001474
2122	2122		0	0	0	0	0
116985	116985		12	0	12	2	0.001589
6535	6535		5	0	5	2	0.00129
55802	55802		0	0	0	0	0
23129	23129		15	0	15	2	0.001853
7297	7297		11	0	11	2	0.001594
7769	7769		0	0	0	0	0
4047	4047		17	0	17	2	0.002014
4137	4137		5	6	11	2	0.001258
157	157		5	0	5	2	0.001357
221692	221692		0	0	0	0	0
535	535		9	0	9	2	0.001949
659	659		0	0	0	0	0
9063	9063		0	0	0	0	0
894	894		11	0	11	2	0.002994
1006	1006		0	0	0	0	0
1131	1131		11	0	11	1	0.001723
9360	9360		0	0	0	0	0
5454	5454		1	1	2	2	0.00108
26047	26047		3	17	20	2	0.001424
5326	5326		5	2	7	2	0.001082
23328	23328		7	0	7	2	0.001828
23531	23531		11	0	11	2	0.001684
29902	29902		16	102	118	1	0.001241
81929	81929		20	0	20	0	0.001272
57415	57415		10	0	10	1	0.001045
4168	4168		10	0	10	0	0.00114
8395	8395		15	0	15	3	0.00119
4354	4354		10	0	10	1	0.00106
273	273		16	0	16	1	0.002236
291	291		10	0	10	1	0.001095
400	400		15	0	15	0	0.00124
8604	8604		12	0	12	1	0.00105
29087	29087		17	0	17	0	0.001295
4522	4522		7	0	7	0	0.001071
8634	8634		17	0	17	0	0.001316
476	476		7	0	7	1	0.000997
8674	8674		9	0	9	0	0.001117
4591	4591		15	0	15	1	0.001397
8745	8745		12	0	12	1	0.001081
8766	8766		28	0	28	3	0.001456
4674	4674		17	0	17	1	0.001134
8836	8836		13	0	13	3	0.00121
4741	4741		9	0	9	1	0.001065
4744	4744		10	0	10	0	0.001171
4753	4753		15	0	15	1	0.001108
8927	8927		7	0	7	1	0.001091
9016	9016		13	0	13	1	0.001127
9118	9118		9	0	9	1	0.001054
998	998		8	0	8	0	0.001111
9201	9201		9	0	9	1	0.001087
1069	1069		10	0	10	1	0.001078
5291	5291		13	0	13	1	0.001043
29887	29887		10	0	10	1	0.001318
25827	25827		2	12	14	1	0.000937
25830	25830		18	94	112	1	0.001412
9467	9467		6	16	22	0	0.000992
25875	25875		16	64	80	0	0.00131
79137	79137		9	41	50	0	0.001195
9555	9555		5	17	22	0	0.001122
25977	25977		17	89	106	3	0.001127
5532	5532		21	103	124	3	0.001302
26059	26059		13	95	108	1	0.001132
5601	5601		10	66	76	0	0.001128
5602	5602		11	110	121	1	0.001093
9737	9737		15	132	147	1	0.001085
5685	5685		9	35	44	0	0.001118
54914	54914		10	88	98	1	0.001032
9868	9868		11	68	79	1	0.001035
1780	1780		10	0	10	0	0.001162
10038	10038		14	1	15	1	0.001215
51022	51022		6	0	6	0	0.001009
6014	6014		10	28	38	1	0.001076
10129	10129		15	71	86	1	0.00111
10133	10133		13	26	39	0	0.001113
51143	51143		17	25	42	3	0.001197
55246	55246		4	8	12	0	0.000971
10193	10193		8	18	26	0	0.001066
10200	10200		10	26	36	4	0.001018
10231	10231		9	0	9	1	0.001073
10302	10302		13	0	13	0	0.001179
6252	6252		13	0	13	1	0.001113
6323	6323		12	0	12	1	0.001338
55521	55521		8	0	8	3	0.001064
51451	51451		10	0	10	0	0.001049
6456	6456		14	0	14	1	0.00119
55617	55617		0	0	0	0	0
84302	84302		8	0	8	1	0.001089
26960	26960		16	0	16	3	0.00113
22865	22865		0	0	0	0	0
22916	22916		12	0	12	3	0.001082
27018	27018		11	0	11	0	0.00115
27067	27067		8	0	8	4	0.001067
51646	51646		17	0	17	3	0.001092
6622	6622		12	0	12	1	0.001101
6632	6632		9	0	9	0	0.001036
55799	55799		13	0	13	1	0.001127
10775	10775		18	0	18	0	0.001259
10799	10799		13	0	13	0	0.001304
51761	51761		16	0	16	1	0.001393
6715	6715		14	0	14	1	0.001163
55876	55876		0	0	0	0	0
23108	23108		15	0	15	1	0.001284
6728	6728		6	0	6	0	0.000986
23168	23168		7	0	7	1	0.001109
23171	23171		15	0	15	1	0.00111
10884	10884		11	0	11	1	0.001053
2743	2743		14	0	14	1	0.001067
2744	2744		5	0	5	1	0.001095
23228	23228		14	0	14	1	0.001156
10962	10962		13	0	13	1	0.001147
23329	23329		9	0	9	1	0.001132
23335	23335		18	0	18	3	0.001119
138046	138046		15	0	15	1	0.001154
6990	6990		16	0	16	3	0.001265
11102	11102		0	0	0	0	0
2915	2915		10	0	10	1	0.001078
64431	64431		11	0	11	3	0.001287
56255	56255		10	0	10	0	0.00124
60488	60488		12	0	12	0	0.001246
3156	3156		15	0	15	3	0.001127
81034	81034		0	0	0	0	0
3251	3251		15	0	15	1	0.001092
7419	7419		15	0	15	3	0.001162
64781	64781		11	0	11	4	0.001262
7504	7504		13	0	13	1	0.001135
3423	3423		0	0	0	0	0
65055	65055		11	0	11	1	0.001113
7738	7738		8	0	8	4	0.001093
56941	56941		10	0	10	1	0.001053
3797	3797		13	0	13	1	0.001101
57110	57110		6	0	6	4	0.001118
25813	25813		0	11	11	0	0.000902
516	516		9	0	9	0	0.001179
4726	4726		9	0	9	0	0.001248
4832	4832		0	0	0	0	0
4848	4848		6	0	6	4	0.001447
9363	9363		0	0	0	0	0
55056	55056		7	0	7	0	0.001489
5977	5977		0	0	0	0	0
55277	55277		0	0	0	0	0
116832	116832		6	0	6	0	0.001073
10585	10585		0	0	0	0	0
55744	55744		6	0	6	4	0.002678
10807	10807		0	0	0	0	0
10899	10899		0	0	0	0	0
10939	10939		14	0	14	0	0.001426
23370	23370		13	0	13	2	0.002038
84939	84939		6	0	6	2	0.001318
3551	3551		9	0	9	4	0.00174
56954	56954		6	0	6	0	0.001063
4043	4043		0	0	0	0	0
5339	5339		5	11	16	2	0.001581
81	81		0	0	0	0	0
114897	114897		11	0	11	2	0.001678
9020	9020		0	0	0	0	0
58190	58190		0	0	0	0	0
79154	79154		2	7	9	2	0.001095
1762	1762		12	19	31	2	0.001759
5970	5970		0	0	0	0	0
1893	1893		6	20	26	2	0.001525
10174	10174		5	11	16	2	0.001219
51154	51154		2	3	5	2	0.001089
79825	79825		12	32	44	2	0.001552
79869	79869		0	0	0	0	0
6261	6261		0	0	0	0	0
80176	80176		11	0	11	2	0.001541
6525	6525		0	0	0	0	0
22933	22933		8	0	8	2	0.001319
10908	10908		0	0	0	0	0
2835	2835		0	0	0	0	0
84864	84864		0	0	0	0	0
56301	56301		0	0	0	0	0
23580	23580		0	0	0	0	0
3679	3679		8	0	8	2	0.00153
79073	79073		3	3	6	2	0.001141
4599	4599		0	0	0	0	0
5351	5351		7	25	32	2	0.001738
124565	124565		6	15	21	2	0.001492
26472	26472		8	16	24	2	0.001801
23564	23564		0	0	0	0	0
3384	3384		0	0	0	0	0
29922	29922		3	13	16	0	0.000939
28985	28985		13	0	13	0	0.001168
29105	29105		20	0	20	0	0.001507
4709	4709		0	0	0	0	0
54968	54968		18	8	26	0	0.001275
54969	54969		14	5	19	0	0.001368
79568	79568		7	9	16	4	0.001283
55022	55022		7	5	12	4	0.001241
51031	51031		13	1	14	3	0.001114
10128	10128		17	65	82	3	0.001197
10463	10463		17	0	17	3	0.001211
3052	3052		7	0	7	4	0.001472
3074	3074		13	0	13	0	0.001178
9143	9143		0	0	0	0	0
11075	11075		0	0	0	0	0
9444	9444		4	5	9	4	0.001295
4124	4124		0	0	0	0	0
29994	29994		7	19	26	4	0.001769
9652	9652		4	35	39	4	0.001255
5613	5613		5	15	20	4	0.001399
26137	26137		2	5	7	4	0.001201
83759	83759		0	0	0	0	0
10766	10766		0	0	0	0	0
23376	23376		4	0	4	4	0.001436
285527	285527		0	0	0	0	0
54499	54499		4	14	18	3	0.001361
51	51		0	0	0	0	0
665	665		7	0	7	3	0.001508
829	829		6	0	6	0	0.001079
831	831		0	0	0	0	0
9101	9101		5	0	5	3	0.001076
25843	25843		6	27	33	3	0.001236
5683	5683		20	130	150	0	0.001426
1955	1955		3	3	6	3	0.001406
2098	2098		0	0	0	0	0
6391	6391		0	0	0	0	0
10613	10613		0	0	0	0	0
6605	6605		0	0	0	0	0
6629	6629		4	0	4	3	0.001034
6634	6634		11	0	11	0	0.001191
23189	23189		0	0	0	0	0
7009	7009		5	0	5	0	0.001151
65117	65117		6	0	6	3	0.001298
57050	57050		6	0	6	0	0.001245
9446	9446		3	32	35	0	0.000959
211	211		0	0	0	0	0
8565	8565		0	0	0	0	0
29098	29098		6	0	6	0	0.001176
509	509		16	0	16	0	0.001189
529	529		21	0	21	0	0.001459
539	539		9	0	9	0	0.001097
4692	4692		5	0	5	0	0.001005
4700	4700		8	0	8	0	0.001123
4702	4702		15	0	15	0	0.00117
4706	4706		14	0	14	0	0.001191
4708	4708		0	0	0	0	0
4830	4830		14	0	14	0	0.001347
5096	5096		0	0	0	0	0
5162	5162		15	0	15	0	0.001208
9270	9270		14	0	14	3	0.00112
58477	58477		13	0	13	0	0.001192
9377	9377		11	0	11	0	0.001272
25880	25880		11	51	62	0	0.001776
5686	5686		15	74	89	0	0.001251
5695	5695		24	100	124	0	0.001525
1716	1716		16	10	26	0	0.001306
55052	55052		19	0	19	0	0.001322
5910	5910		0	0	0	0	0
10197	10197		7	6	13	0	0.001164
10248	10248		13	0	13	0	0.00145
2237	2237		9	0	9	0	0.001103
51506	51506		10	0	10	0	0.001167
63875	63875		6	0	6	0	0.001447
11315	11315		12	0	12	0	0.001363
64754	64754		10	0	10	0	0.001281
93974	93974		6	0	6	0	0.001049
4191	4191		14	0	14	1	0.001284
28969	28969		5	0	5	1	0.001093
8618	8618		6	0	6	1	0.001092
29114	29114		12	0	12	1	0.001172
29118	29118		6	0	6	1	0.000991
65992	65992		5	0	5	0	0.001006
4628	4628		12	0	12	1	0.001214
53844	53844		9	0	9	1	0.001067
4747	4747		9	0	9	1	0.001101
5100	5100		15	0	15	1	0.001341
9500	9500		3	26	29	1	0.000943
9556	9556		6	18	24	0	0.000986
5504	5504		7	13	20	1	0.001448
54674	54674		9	17	26	1	0.001326
1428	1428		7	20	27	1	0.001133
26050	26050		11	57	68	1	0.001331
9764	9764		10	51	61	1	0.001102
1620	1620		8	60	68	1	0.001156
9856	9856		5	14	19	1	0.000999
9892	9892		15	36	51	1	0.001161
9899	9899		13	22	35	1	0.001197
9900	9900		5	4	9	1	0.001041
5999	5999		9	28	37	1	0.00149
6000	6000		11	75	86	1	0.001087
55190	55190		7	42	49	1	0.001034
6304	6304		0	0	0	0	0
10409	10409		9	0	9	1	0.001313
2281	2281		9	0	9	1	0.001215
10486	10486		16	0	16	1	0.001597
51560	51560		11	0	11	1	0.001257
10653	10653		9	0	9	1	0.001093
22941	22941		10	0	10	1	0.001443
55711	55711		6	0	6	1	0.00137
27065	27065		11	0	11	1	0.001095
10687	10687		15	0	15	1	0.001192
6616	6616		11	0	11	1	0.00141
2554	2554		9	0	9	1	0.001703
23033	23033		6	0	6	1	0.001073
23057	23057		14	0	14	1	0.001171
2596	2596		8	0	8	1	0.001308
55859	55859		9	0	9	1	0.001071
6733	6733		13	0	13	1	0.001067
6775	6775		5	0	5	0	0.00102
6857	6857		12	0	12	1	0.001148
64219	64219		12	0	12	1	0.001076
2785	2785		8	0	8	1	0.001314
2805	2805		9	0	9	1	0.001233
23301	23301		9	0	9	1	0.00125
11041	11041		11	0	11	1	0.001135
84900	84900		17	0	17	1	0.001369
2983	2983		15	0	15	1	0.001277
11188	11188		5	0	5	1	0.001014
3131	3131		17	0	17	1	0.001188
11332	11332		12	0	12	0	0.001275
7277	7277		9	0	9	1	0.001067
23710	23710		5	0	5	1	0.001197
7345	7345		7	0	7	1	0.001085
7447	7447		13	0	13	1	0.001162
56683	56683		6	0	6	1	0.000992
7979	7979		5	0	5	1	0.001105
9448	9448		0	0	0	0	0
2335	2335		0	0	0	0	0
219654	219654		0	0	0	0	0
550	550		6	0	6	2	0.001281
54476	54476		7	0	7	2	0.001332
25959	25959		6	10	16	2	0.001272
1523	1523		7	28	35	2	0.001341
54849	54849		6	14	20	2	0.001394
5725	5725		8	16	24	2	0.001466
5863	5863		6	0	6	2	0.001229
10318	10318		7	0	7	2	0.001821
6472	6472		6	0	6	2	0.001214
10723	10723		10	0	10	2	0.001683
23157	23157		6	0	6	2	0.00124
3659	3659		7	0	7	2	0.001383
3705	3705		0	0	0	0	0
8678	8678		7	0	7	0	0.00153
9166	9166		5	0	5	3	0.000992
5203	5203		5	0	5	0	0.001142
9550	9550		4	6	10	0	0.001026
5529	5529		9	48	57	3	0.001203
5718	5718		20	134	154	3	0.00132
83941	83941		6	4	10	0	0.001056
2104	2104		9	0	9	4	0.001176
6309	6309		0	0	0	0	0
10484	10484		18	0	18	3	0.001223
22872	22872		6	0	6	3	0.0012
51552	51552		0	0	0	0	0
55664	55664		0	0	0	0	0
55854	55854		8	0	8	3	0.001163
27246	27246		5	0	5	4	0.001727
23201	23201		5	0	5	3	0.001471
10933	10933		11	0	11	3	0.00114
6902	6902		11	0	11	0	0.001166
3422	3422		0	0	0	0	0
81611	81611		0	0	0	0	0
3845	3845		9	0	9	3	0.00121
25847	25847		4	11	15	0	0.000996
4733	4733		13	0	13	0	0.002208
4869	4869		0	0	0	0	0
9978	9978		10	0	10	0	0.001181
51019	51019		9	0	9	0	0.001122
10244	10244		0	0	0	0	0
10438	10438		0	0	0	0	0
2271	2271		6	0	6	0	0.001075
51650	51650		10	0	10	0	0.001128
9217	9217		7	0	7	0	0.001076
54556	54556		3	16	19	4	0.001053
1353	1353		6	7	13	3	0.001117
54839	54839		10	67	77	1	0.001086
10478	10478		0	0	0	0	0
55750	55750		0	0	0	0	0
9469	9469		4	9	13	2	0.00125
25	25		0	0	0	0	0
8322	8322		0	0	0	0	0
274	274		0	0	0	0	0
643376	643376		0	0	0	0	0
8874	8874		6	0	6	4	0.001239
5269	5269		0	0	0	0	0
9697	9697		5	38	43	2	0.001335
9780	9780		2	7	9	2	0.001153
1644	1644		4	11	15	2	0.001283
10163	10163		0	0	0	0	0
26659	26659		0	0	0	0	0
2268	2268		11	0	11	2	0.001729
10693	10693		0	0	0	0	0
23677	23677		0	0	0	0	0
25854	25854		0	0	0	0	0
2580	2580		5	0	5	2	0.001239
2800	2800		7	0	7	2	0.001179
29949	29949		10	25	35	2	0.00165
4291	4291		0	0	0	0	0
4296	4296		8	0	8	2	0.001292
4325	4325		8	0	8	2	0.001219
683	683		8	0	8	2	0.001272
5256	5256		10	0	10	2	0.001247
29842	29842		7	0	7	2	0.001262
54552	54552		8	52	60	2	0.001177
83439	83439		9	37	46	2	0.001618
54815	54815		6	26	32	2	0.001156
54867	54867		9	25	34	2	0.001444
1663	1663		6	38	44	2	0.00116
55238	55238		6	4	10	2	0.001138
10312	10312		10	0	10	2	0.001319
51291	51291		8	0	8	2	0.001207
51533	51533		9	0	9	2	0.001268
55679	55679		0	0	0	0	0
2847	2847		11	0	11	2	0.001349
65260	65260		10	0	10	2	0.001384
5375	5375		1	1	2	2	0.002098
5781	5781		2	2	4	2	0.002818
51663	51663		0	0	0	0	0
1284	1284		4	16	20	2	0.001316
114882	114882		10	0	10	3	0.001238
8677	8677		6	0	6	2	0.001276
4627	4627		0	0	0	0	0
8877	8877		0	0	0	0	0
1912	1912		3	4	7	2	0.001092
10398	10398		0	0	0	0	0
2316	2316		0	0	0	0	0
51477	51477		0	0	0	0	0
55616	55616		0	0	0	0	0
10763	10763		6	0	6	2	0.00149
64077	64077		0	0	0	0	0
23166	23166		0	0	0	0	0
84617	84617		0	0	0	0	0
23371	23371		0	0	0	0	0
7461	7461		0	0	0	0	0
3487	3487		0	0	0	0	0
3566	3566		0	0	0	0	0
3611	3611		0	0	0	0	0
56999	56999		5	0	5	2	0.001201
57124	57124		5	0	5	2	0.001193
834	834		0	0	0	0	0
6464	6464		0	0	0	0	0
54540	54540		2	7	9	3	0.000954
427	427		8	0	8	3	0.001134
58509	58509		6	0	6	2	0.001339
30849	30849		11	0	11	3	0.001286
6845	6845		10	0	10	3	0.001433
11222	11222		11	0	11	0	0.001378
64747	64747		0	0	0	0	0
29965	29965		0	7	7	2	0.000902
29803	29803		0	0	0	0	0
54957	54957		0	0	0	0	0
125058	125058		0	0	0	0	0
2309	2309		5	0	5	2	0.001293
84243	84243		0	0	0	0	0
51547	51547		7	0	7	2	0.001455
51588	51588		5	0	5	2	0.00113
22978	22978		0	0	0	0	0
23051	23051		4	0	4	2	0.001639
11180	11180		0	0	0	0	0
54541	54541		0	0	0	0	0
25874	25874		10	54	64	0	0.001262
292	292		13	0	13	3	0.00113
29088	29088		8	0	8	3	0.001031
29093	29093		12	0	12	0	0.001355
8802	8802		18	0	18	3	0.00128
4722	4722		7	0	7	0	0.001027
902	902		0	0	0	0	0
9326	9326		13	0	13	0	0.001128
54714	54714		15	107	122	3	0.001133
5684	5684		10	77	87	0	0.001042
54927	54927		8	50	58	0	0.001076
51138	51138		15	24	39	3	0.001091
10286	10286		14	0	14	0	0.001702
10440	10440		7	0	7	0	0.001008
2992	2992		0	0	0	0	0
7336	7336		13	0	13	3	0.001083
7347	7347		0	0	0	0	0
3434	3434		19	0	19	3	0.001232
3476	3476		7	0	7	0	0.001017
56888	56888		10	0	10	0	0.001253
56945	56945		8	0	8	0	0.001046
81565	81565		4	0	4	0	0.001064
29081	29081		7	0	7	0	0.00143
26063	26063		4	39	43	2	0.001143
5983	5983		0	0	0	0	0
51098	51098		0	0	0	0	0
2172	2172		0	0	0	0	0
51386	51386		0	0	0	0	0
2517	2517		0	0	0	0	0
100129361	100129361		6	0	6	0	0.001213
23241	23241		0	0	0	0	0
23245	23245		0	0	0	0	0
2788	2788		0	0	0	0	0
84934	84934		5	0	5	2	0.001078
4720	4720		8	0	8	0	0.001039
8869	8869		6	0	6	0	0.000984
5274	5274		8	0	8	0	0.001084
79145	79145		5	23	28	4	0.001031
1434	1434		12	74	86	0	0.001344
5631	5631		9	52	61	0	0.001201
9791	9791		6	40	46	0	0.001012
5700	5700		8	32	40	0	0.001023
5701	5701		10	70	80	0	0.001133
5705	5705		11	46	57	0	0.001135
6118	6118		13	9	22	3	0.001094
22902	22902		19	0	19	3	0.001254
80279	80279		0	0	0	0	0
80349	80349		12	0	12	0	0.001208
2547	2547		14	0	14	0	0.001293
10989	10989		7	0	7	0	0.001138
11325	11325		7	0	7	0	0.001036
56922	56922		8	0	8	4	0.001199
5664	5664		7	81	88	0	0.001088
5710	5710		11	58	69	0	0.001321
10632	10632		8	0	8	0	0.001079
55831	55831		11	0	11	0	0.001305
23480	23480		11	0	11	0	0.001249
7172	7172		0	0	0	0	0
23788	23788		7	0	7	0	0.001095
64976	64976		5	0	5	0	0.001302
81689	81689		8	0	8	0	0.001973
8309	8309		0	0	0	0	0
433	433		6	0	6	2	0.001126
4641	4641		12	0	12	2	0.00139
587	587		13	0	13	2	0.001392
768	768		6	0	6	2	0.001071
4921	4921		8	0	8	2	0.001243
9026	9026		7	0	7	2	0.001211
5228	5228		10	0	10	2	0.001156
78994	78994		10	0	10	2	0.001327
79153	79153		6	27	33	2	0.001067
222663	222663		0	0	0	0	0
26094	26094		6	38	44	2	0.001108
79364	79364		5	34	39	2	0.001068
26233	26233		6	20	26	2	0.001139
55114	55114		0	0	0	0	0
26539	26539		5	11	16	2	0.001024
79862	79862		0	0	0	0	0
6205	6205		0	0	0	0	0
55367	55367		10	0	10	2	0.001281
6256	6256		7	0	7	2	0.001376
30846	30846		6	0	6	2	0.001323
10411	10411		6	0	6	2	0.001073
80162	80162		6	0	6	2	0.001144
10595	10595		8	0	8	2	0.00116
63910	63910		0	0	0	0	0
27094	27094		6	0	6	2	0.001098
133619	133619		0	0	0	0	0
23102	23102		0	0	0	0	0
23135	23135		10	0	10	2	0.001277
27333	27333		0	0	0	0	0
2779	2779		0	0	0	0	0
6932	6932		8	0	8	2	0.001214
11065	11065		0	0	0	0	0
7019	7019		7	0	7	2	0.001358
2932	2932		0	0	0	0	0
80765	80765		7	0	7	2	0.001156
11179	11179		0	0	0	0	0
375790	375790		9	0	9	2	0.001418
7177	7177		10	0	10	2	0.001286
113791	113791		0	0	0	0	0
100289678	100289678		7	0	7	2	0.001248
23769	23769		0	0	0	0	0
3373	3373		9	0	9	2	0.001243
7535	7535		10	0	10	2	0.001256
57194	57194		0	0	0	0	0
3949	3949		6	0	6	2	0.001156
1307	1307		4	48	52	2	0.001024
57551	57551		7	0	7	2	0.001088
90338	90338		6	0	6	2	0.00109
472	472		0	0	0	0	0
643641	643641		6	0	6	2	0.001098
9013	9013		8	0	8	2	0.001206
619426	619426		8	0	8	2	0.001295
222161	222161		0	0	0	0	0
9223	9223		8	0	8	2	0.001278
5205	5205		6	0	6	2	0.00109
1119	1119		0	0	0	0	0
79157	79157		5	42	47	2	0.001069
9546	9546		11	43	54	2	0.001359
5451	5451		5	24	29	2	0.001084
25956	25956		5	15	20	2	0.001079
55142	55142		6	43	49	2	0.001105
10180	10180		4	10	14	2	0.000991
79883	79883		5	0	5	2	0.001029
79939	79939		5	0	5	2	0.001016
79970	79970		0	0	0	0	0
84172	84172		6	0	6	2	0.001054
80216	80216		6	0	6	2	0.00109
55657	55657		0	0	0	0	0
51616	51616		5	0	5	2	0.001021
55720	55720		6	0	6	2	0.001054
27071	27071		6	0	6	2	0.001054
285231	285231		8	0	8	2	0.001201
23114	23114		0	0	0	0	0
23126	23126		5	0	5	4	0.001069
2648	2648		10	0	10	2	0.001277
23181	23181		6	0	6	2	0.001049
11083	11083		5	0	5	4	0.001098
2967	2967		5	0	5	2	0.001016
64421	64421		7	0	7	2	0.001143
170960	170960		6	0	6	2	0.001056
64760	64760		9	0	9	2	0.001204
93643	93643		0	0	0	0	0
3587	3587		0	0	0	0	0
56893	56893		7	0	7	2	0.001076
56969	56969		6	0	6	2	0.001136
89845	89845		10	0	10	2	0.001358
155400	155400		8	0	8	2	0.00122
3911	3911		8	0	8	2	0.001218
81856	81856		5	0	5	2	0.001052
518	518		13	0	13	0	0.001399
4723	4723		0	0	0	0	0
9158	9158		7	0	7	0	0.00114
64130	64130		8	0	8	0	0.001223
7280	7280		0	0	0	0	0
65018	65018		8	0	8	0	0.001122
819	819		0	0	0	0	0
996	996		5	0	5	4	0.001227
91754	91754		3	12	15	4	0.001092
9975	9975		0	0	0	0	0
55096	55096		0	0	0	0	0
10098	10098		3	1	4	4	0.001693
55186	55186		2	3	5	4	0.002396
51185	51185		0	0	0	0	0
10240	10240		0	0	0	0	0
751816	751816		6	0	6	4	0.001163
55631	55631		0	0	0	0	0
55667	55667		0	0	0	0	0
11103	11103		0	0	0	0	0
7110	7110		0	0	0	0	0
60560	60560		5	0	5	4	0.001825
7357	7357		0	0	0	0	0
261726	261726		0	0	0	0	0
79135	79135		6	27	33	0	0.001037
4190	4190		18	0	18	0	0.001211
445	445		6	0	6	0	0.001392
25941	25941		13	31	44	0	0.001286
5478	5478		11	38	49	0	0.001149
5714	5714		5	28	33	0	0.001098
51079	51079		9	26	35	0	0.001717
22920	22920		10	0	10	0	0.00115
11258	11258		8	0	8	0	0.001119
3094	3094		8	0	8	0	0.001219
81873	81873		12	0	12	0	0.001495
90362	90362		0	0	0	0	0
644	644		0	0	0	0	0
994	994		0	0	0	0	0
140465	140465		0	0	0	0	0
79176	79176		7	12	19	0	0.00111
9909	9909		0	0	0	0	0
10109	10109		0	0	0	0	0
10131	10131		5	25	30	0	0.001023
2254	2254		0	0	0	0	0
10682	10682		6	0	6	0	0.001116
29986	29986		6	21	27	3	0.001053
8615	8615		7	0	7	3	0.001072
8803	8803		14	0	14	3	0.001214
830	830		15	0	15	3	0.001306
840	840		0	0	0	0	0
5129	5129		0	0	0	0	0
29761	29761		0	0	0	0	0
5706	5706		12	94	106	3	0.001103
54951	54951		4	1	5	3	0.001066
80013	80013		11	0	11	1	0.001105
387263	387263		15	0	15	3	0.001237
51582	51582		6	0	6	3	0.001058
23074	23074		14	0	14	3	0.001235
7049	7049		0	0	0	0	0
57634	57634		9	0	9	4	0.001342
90410	90410		5	0	5	4	0.001107
25966	25966		2	4	6	4	0.001006
50618	50618		7	44	51	4	0.001204
5894	5894		5	0	5	4	0.001219
79770	79770		7	22	29	0	0.001144
27347	27347		0	0	0	0	0
23259	23259		6	0	6	4	0.001063
23560	23560		8	0	8	0	0.001104
11335	11335		14	0	14	4	0.001441
7247	7247		12	0	12	4	0.00163
7596	7596		7	0	7	4	0.001203
3796	3796		10	0	10	4	0.001304
8125	8125		0	0	0	0	0
8349	8349		0	0	0	0	0
4671	4671		7	0	7	4	0.001477
4685	4685		0	0	0	0	0
1195	1195		8	0	8	4	0.002356
25957	25957		7	27	34	4	0.001524
9639	9639		3	21	24	4	0.001052
9781	9781		5	30	35	4	0.001092
9924	9924		6	9	15	4	0.001246
79612	79612		7	1	8	4	0.001274
51111	51111		3	3	6	4	0.001052
10241	10241		0	0	0	0	0
51366	51366		8	0	8	4	0.001475
55578	55578		5	0	5	4	0.001318
55596	55596		7	0	7	4	0.001408
55636	55636		0	0	0	0	0
22878	22878		0	0	0	0	0
7109	7109		5	0	5	4	0.001284
1327	1327		9	53	62	0	0.00118
191	191		6	0	6	0	0.001053
8665	8665		6	0	6	0	0.001026
514	514		0	0	0	0	0
522	522		6	0	6	0	0.000994
4694	4694		7	0	7	0	0.001039
4697	4697		6	0	6	0	0.001082
4707	4707		0	0	0	0	0
4717	4717		0	0	0	0	0
4724	4724		5	0	5	0	0.001346
689	689		0	0	0	0	0
708	708		8	0	8	0	0.00103
9045	9045		6	0	6	0	0.001032
1345	1345		7	25	32	3	0.001282
1349	1349		7	25	32	0	0.001313
5692	5692		9	34	43	0	0.001057
26355	26355		4	1	5	0	0.001038
79622	79622		6	0	6	0	0.001207
51081	51081		6	21	27	0	0.001307
1965	1965		4	5	9	0	0.001004
51142	51142		6	5	11	0	0.001371
51372	51372		5	0	5	0	0.001211
55486	55486		0	0	0	0	0
27243	27243		9	0	9	0	0.001376
27258	27258		0	0	0	0	0
27335	27335		9	0	9	0	0.001312
27336	27336		5	0	5	0	0.000992
11034	11034		8	0	8	0	0.001287
11261	11261		5	0	5	0	0.001245
7295	7295		12	0	12	0	0.001442
3831	3831		6	0	6	0	0.001026
4356	4356		0	0	0	0	0
8558	8558		0	0	0	0	0
26048	26048		8	38	46	2	0.001406
79778	79778		4	15	19	2	0.001049
9522	9522		7	31	38	1	0.000972
28978	28978		16	0	16	3	0.001228
523	523		16	0	16	3	0.001179
4675	4675		16	0	16	1	0.001148
8867	8867		19	0	19	1	0.001259
744	744		0	0	0	0	0
4976	4976		12	0	12	1	0.001259
9107	9107		12	0	12	3	0.001235
349152	349152		9	0	9	1	0.001103
5178	5178		6	0	6	1	0.001017
1123	1123		9	0	9	1	0.001148
9648	9648		15	111	126	3	0.001247
5577	5577		11	83	94	1	0.001223
9890	9890		11	21	32	1	0.001103
55312	55312		13	0	13	1	0.001165
6328	6328		11	0	11	1	0.001101
2258	2258		14	0	14	1	0.001218
22891	22891		10	0	10	1	0.00103
10605	10605		13	0	13	1	0.001188
22911	22911		16	0	16	1	0.001175
27075	27075		6	0	6	1	0.001004
10923	10923		12	0	12	3	0.001164
23236	23236		7	0	7	1	0.001094
23732	23732		14	0	14	1	0.001187
56521	56521		9	0	9	3	0.001046
8623	8623		0	0	0	0	0
201229	201229		0	0	0	0	0
988	988		0	0	0	0	0
1033	1033		0	0	0	0	0
5824	5824		0	0	0	0	0
55008	55008		2	1	3	2	0.001106
51517	51517		11	0	11	2	0.002531
2767	2767		0	0	0	0	0
23413	23413		0	0	0	0	0
3897	3897		0	0	0	0	0
221749	221749		5	0	5	2	0.002937
8795	8795		5	0	5	2	0.00122
25777	25777		0	0	0	0	0
55092	55092		0	0	0	0	0
10106	10106		7	10	17	2	0.001368
6595	6595		0	0	0	0	0
51751	51751		0	0	0	0	0
64236	64236		9	0	9	2	0.001301
7132	7132		0	0	0	0	0
23764	23764		0	0	0	0	0
8438	8438		0	0	0	0	0
100505494	100505494		6	36	42	2	0.001162
6334	6334		0	0	0	0	0
80097	80097		5	0	5	2	0.001072
51478	51478		0	0	0	0	0
22997	22997		9	0	9	2	0.001208
166614	166614		0	0	0	0	0
23534	23534		0	0	0	0	0
3720	3720		6	0	6	2	0.001171
57235	57235		0	0	0	0	0
9531	9531		0	0	0	0	0
3315	3315		0	0	0	0	0
3337	3337		0	0	0	0	0
144699	144699		0	0	0	0	0
5440	5440		9	19	28	3	0.001008
132	132		7	0	7	0	0.001026
4698	4698		18	0	18	3	0.001334
4712	4712		10	0	10	3	0.001044
892	892		13	0	13	3	0.001364
5110	5110		27	0	27	3	0.001471
55081	55081		11	0	11	3	0.001066
157567	157567		24	89	113	3	0.001382
55297	55297		19	0	19	3	0.001294
55837	55837		18	0	18	3	0.001217
6742	6742		11	0	11	3	0.001065
534	534		0	0	0	0	0
5217	5217		10	0	10	3	0.001141
9581	9581		6	11	17	3	0.001055
5621	5621		9	46	55	3	0.001219
5862	5862		7	6	13	3	0.001176
10159	10159		17	40	57	3	0.001551
59353	59353		4	23	27	1	0.00106
10294	10294		9	0	9	3	0.001379
10313	10313		6	0	6	3	0.001059
51382	51382		10	0	10	3	0.00141
10476	10476		0	0	0	0	0
2287	2287		7	0	7	3	0.001031
23089	23089		5	0	5	3	0.001109
7259	7259		14	0	14	1	0.001209
85453	85453		8	0	8	3	0.001198
287	287		0	0	0	0	0
4719	4719		0	0	0	0	0
27068	27068		4	0	4	0	0.001205
6731	6731		6	0	6	0	0.001059
10920	10920		0	0	0	0	0
80823	80823		9	0	9	0	0.001217
293	293		7	0	7	0	0.001157
6597	6597		8	0	8	0	0.001214
7260	7260		0	0	0	0	0
9397	9397		0	0	0	0	0
54682	54682		2	8	10	1	0.001104
10190	10190		4	2	6	0	0.001113
4839	4839		0	0	0	0	0
5118	5118		0	0	0	0	0
29881	29881		0	0	0	0	0
79656	79656		5	0	5	0	0.001249
5986	5986		6	1	7	2	0.001264
6015	6015		9	20	29	2	0.001348
10229	10229		0	0	0	0	0
27175	27175		6	0	6	0	0.001179
92822	92822		7	0	7	2	0.002228
3700	3700		6	0	6	2	0.001196
28511	28511		5	0	5	2	0.001073
50509	50509		2	10	12	2	0.001008
4123	4123		0	0	0	0	0
9667	9667		2	18	20	2	0.001045
55716	55716		7	0	7	2	0.001229
23247	23247		5	0	5	2	0.00118
4925	4925		0	0	0	0	0
9194	9194		0	0	0	0	0
79611	79611		0	0	0	0	0
25936	25936		0	0	0	0	0
115207	115207		0	0	0	0	0
10026	10026		0	0	0	0	0
4131	4131		0	0	0	0	0
10857	10857		5	0	5	0	0.001041
403	403		5	0	5	0	0.001226
94081	94081		0	0	0	0	0
53340	53340		0	0	0	0	0
26578	26578		0	0	0	0	0
51155	51155		6	3	9	0	0.001118
22950	22950		9	0	9	0	0.001044
5464	5464		12	39	51	0	0.001075
4942	4942		10	0	10	3	0.001055
9167	9167		9	0	9	3	0.001043
9804	9804		11	55	66	0	0.001178
5805	5805		5	1	6	0	0.001099
51002	51002		8	0	8	0	0.001029
55207	55207		14	36	50	3	0.001135
51406	51406		7	0	7	0	0.001149
92482	92482		7	0	7	0	0.001211
6647	6647		12	0	12	3	0.001083
6921	6921		0	0	0	0	0
56271	56271		9	0	9	3	0.00106
64769	64769		17	0	17	3	0.001222
81533	81533		7	0	7	3	0.001027
25799	25799		6	0	6	2	0.001265
2145	2145		0	0	0	0	0
54971	54971		0	0	0	0	0
54980	54980		2	5	7	4	0.000973
9984	9984		5	0	5	4	0.001038
55540	55540		5	0	5	4	0.001057
6526	6526		6	0	6	3	0.00102
63971	63971		6	0	6	4	0.001332
23175	23175		9	0	9	4	0.001234
3093	3093		19	0	19	4	0.001484
526	526		13	0	13	3	0.001144
633	633		0	0	0	0	0
5479	5479		0	0	0	0	0
1508	1508		2	3	5	0	0.000977
9578	9578		0	0	0	0	0
4345	4345		16	0	16	1	0.001292
5567	5567		14	58	72	3	0.001403
1390	1390		0	0	0	0	0
678	678		0	0	0	0	0
4097	4097		0	0	0	0	0
9416	9416		0	0	0	0	0
157562	157562		7	16	23	4	0.001237
22982	22982		0	0	0	0	0
23242	23242		0	0	0	0	0
549	549		20	0	20	3	0.001232
8799	8799		16	0	16	3	0.00216
5019	5019		16	0	16	3	0.001125
1036	1036		13	0	13	1	0.001124
54386	54386		13	0	13	3	0.001064
5604	5604		12	103	115	3	0.001035
9908	9908		17	14	31	3	0.001186
5901	5901		13	0	13	3	0.001109
6049	6049		14	48	62	3	0.001174
55322	55322		7	0	7	0	0.001033
55353	55353		15	0	15	3	0.001271
6447	6447		7	0	7	3	0.001
26953	26953		20	0	20	3	0.001269
10576	10576		9	0	9	3	0.001027
22876	22876		9	0	9	1	0.00101
27020	27020		18	0	18	3	0.001301
51606	51606		19	0	19	3	0.00115
63917	63917		5	0	5	1	0.000955
27069	27069		20	0	20	3	0.001336
10694	10694		10	0	10	3	0.001157
51719	51719		15	0	15	3	0.001247
2571	2571		0	0	0	0	0
2617	2617		0	0	0	0	0
64112	64112		7	0	7	1	0.000982
60496	60496		6	0	6	3	0.000996
57037	57037		14	0	14	3	0.001074
7991	7991		11	0	11	1	0.001161
10327	10327		0	0	0	0	0
10330	10330		0	0	0	0	0
64080	64080		5	0	5	0	0.001065
56915	56915		0	0	0	0	0
5500	5500		9	23	32	3	0.001247
91298	91298		12	0	12	3	0.001187
5597	5597		16	78	94	3	0.001362
1738	1738		14	20	34	3	0.00138
5955	5955		12	7	19	3	0.001252
2037	2037		0	0	0	0	0
80145	80145		6	0	6	3	0.001014
6500	6500		8	0	8	3	0.0011
55754	55754		14	0	14	3	0.001404
10776	10776		6	0	6	3	0.001014
10959	10959		0	0	0	0	0
3066	3066		8	0	8	3	0.001247
7257	7257		13	0	13	3	0.001465
7360	7360		12	0	12	3	0.001165
7534	7534		7	0	7	3	0.001097
29106	29106		0	0	0	0	0
54704	54704		4	17	21	1	0.001119
55140	55140		2	3	5	1	0.001008
2043	2043		0	0	0	0	0
51701	51701		0	0	0	0	0
23059	23059		0	0	0	0	0
10949	10949		0	0	0	0	0
3712	3712		0	0	0	0	0
1410	1410		0	0	0	0	0
58473	58473		0	0	0	0	0
9604	9604		4	38	42	3	0.000939
8813	8813		13	0	13	3	0.001203
91137	91137		0	0	0	0	0
58478	58478		9	0	9	0	0.00125
1977	1977		0	0	0	0	0
10213	10213		10	9	19	0	0.001111
10289	10289		13	0	13	0	0.001224
51510	51510		14	0	14	0	0.001294
2790	2790		0	0	0	0	0
5510	5510		4	7	11	1	0.000999
51617	51617		7	0	7	1	0.001196
25994	25994		7	25	32	3	0.001032
4711	4711		6	0	6	3	0.000994
5885	5885		0	0	0	0	0
92140	92140		0	0	0	0	0
10944	10944		14	0	14	3	0.001256
11235	11235		9	0	9	3	0.001059
7324	7324		0	0	0	0	0
7411	7411		8	0	8	3	0.001173
7555	7555		11	0	11	3	0.002772
10125	10125		8	31	39	1	0.001336
80034	80034		0	0	0	0	0
3708	3708		11	0	11	1	0.001467
23040	23040		11	0	11	1	0.001117
27445	27445		11	0	11	1	0.001134
57180	57180		10	0	10	1	0.00109
54680	54680		1	17	18	3	0.000944
10236	10236		0	0	0	0	0
2247	2247		0	0	0	0	0
6342	6342		5	0	5	3	0.002012
11231	11231		0	0	0	0	0
3148	3148		0	0	0	0	0
7803	7803		0	0	0	0	0
4038	4038		0	0	0	0	0
6453	6453		0	0	0	0	0
10580	10580		0	0	0	0	0
23014	23014		6	0	6	3	0.00107
23032	23032		5	0	5	1	0.000972
6741	6741		9	0	9	3	0.001202
4189	4189		7	0	7	0	0.001139
9318	9318		8	0	8	4	0.001186
9829	9829		6	29	35	0	0.001472
51227	51227		0	0	0	0	0
2581	2581		5	0	5	0	0.001027
10971	10971		8	0	8	3	0.001019
1436	1436		1	10	11	1	0.000938
933	933		5	0	5	1	0.001095
51285	51285		0	0	0	0	0
6539	6539		0	0	0	0	0
93349	93349		5	0	5	2	0.001096
8030	8030		0	0	0	0	0
1176	1176		10	0	10	3	0.001036
7905	7905		7	0	7	3	0.000996
9637	9637		0	0	0	0	0
2734	2734		0	0	0	0	0
79269	79269		1	14	15	0	0.000913
57553	57553		4	0	4	2	0.001161
9931	9931		0	0	0	0	0
55274	55274		0	0	0	0	0
51657	51657		0	0	0	0	0
8324	8324		0	0	0	0	0
8879	8879		0	0	0	0	0
754	754		0	0	0	0	0
9188	9188		0	0	0	0	0
9903	9903		0	0	0	0	0
10137	10137		3	8	11	4	0.001045
10184	10184		4	1	5	4	0.001518
10457	10457		0	0	0	0	0
2308	2308		0	0	0	0	0
23194	23194		0	0	0	0	0
23210	23210		0	0	0	0	0
23382	23382		0	0	0	0	0
138151	138151		0	0	0	0	0
7159	7159		0	0	0	0	0
3065	3065		5	0	5	4	0.001997
3475	3475		0	0	0	0	0
4542	4542		5	0	5	2	0.001247
27235	27235		0	0	0	0	0
5549	5549		2	7	9	2	0.000988
391	391		0	0	0	0	0
79893	79893		0	0	0	0	0
7145	7145		0	0	0	0	0
9202	9202		0	0	0	0	0
26128	26128		17	85	102	3	0.001217
9867	9867		15	56	71	3	0.001399
9910	9910		11	3	14	1	0.001039
55156	55156		12	18	30	3	0.001304
1964	1964		5	2	7	3	0.001364
6596	6596		0	0	0	0	0
23285	23285		14	0	14	1	0.001232
11215	11215		16	0	16	3	0.001293
547	547		0	0	0	0	0
5087	5087		0	0	0	0	0
9758	9758		2	4	6	1	0.001249
79788	79788		0	0	0	0	0
6326	6326		0	0	0	0	0
2775	2775		0	0	0	0	0
57062	57062		0	0	0	0	0
5311	5311		0	0	0	0	0
79752	79752		1	6	7	4	0.000932
10314	10314		0	0	0	0	0
55745	55745		6	0	6	0	0.001143
50615	50615		1	3	4	3	0.001482
28972	28972		0	0	0	0	0
9061	9061		8	0	8	3	0.001448
1609	1609		0	0	0	0	0
50937	50937		0	0	0	0	0
79797	79797		4	0	4	3	0.001384
4775	4775		0	0	0	0	0
5253	5253		0	0	0	0	0
55023	55023		0	0	0	0	0
63899	63899		0	0	0	0	0
11136	11136		0	0	0	0	0
515	515		9	0	9	3	0.0011
1182	1182		6	0	6	3	0.001044
10550	10550		0	0	0	0	0
81853	81853		6	0	6	3	0.000966
81887	81887		0	0	0	0	0
26045	26045		0	0	0	0	0
8672	8672		0	0	0	0	0
51101	51101		2	4	6	2	0.000995
7327	7327		0	0	0	0	0
8106	8106		5	0	5	2	0.001132
4215	4215		0	0	0	0	0
55108	55108		4	2	6	2	0.001175
55252	55252		0	0	0	0	0
10217	10217		3	11	14	2	0.00151
55612	55612		0	0	0	0	0
4026	4026		0	0	0	0	0
481	481		0	0	0	0	0
9368	9368		0	0	0	0	0
5573	5573		7	32	39	3	0.001081
23158	23158		0	0	0	0	0
3146	3146		0	0	0	0	0
3775	3775		0	0	0	0	0
8314	8314		0	0	0	0	0
8906	8906		0	0	0	0	0
10300	10300		0	0	0	0	0
64110	64110		0	0	0	0	0
8326	8326		0	0	0	0	0
51593	51593		0	0	0	0	0
7862	7862		0	0	0	0	0
310	310		0	0	0	0	0
378	378		5	0	5	3	0.000983
5270	5270		0	0	0	0	0
3608	3608		6	0	6	3	0.000996
29789	29789		5	0	5	1	0.000955
6764	6764		0	0	0	0	0
2774	2774		0	0	0	0	0
23261	23261		7	0	7	1	0.000987
5578	5578		0	4	4	2	0.000902
8569	8569		0	0	0	0	0
55316	55316		0	0	0	0	0
51805	51805		0	0	0	0	0
23504	23504		5	0	5	1	0.000977
53373	53373		0	0	0	0	0
8884	8884		0	0	0	0	0
4790	4790		0	0	0	0	0
5136	5136		0	0	0	0	0
1201	1201		0	0	0	0	0
51282	51282		0	0	0	0	0
10342	10342		0	0	0	0	0
80022	80022		0	0	0	0	0
317662	317662		0	0	0	0	0
51693	51693		0	0	0	0	0
55909	55909		0	0	0	0	0
7084	7084		0	0	0	0	0
135138	135138		0	0	0	0	0
9695	9695		0	0	0	0	0
10482	10482		0	0	0	0	0
642533	642533		0	0	0	0	0
8515	8515		0	0	0	0	0
5121	5121		0	0	0	0	0
29893	29893		0	0	0	0	0
51026	51026		4	1	5	4	0.001416
55206	55206		3	6	9	2	0.000984
10329	10329		0	0	0	0	0
55680	55680		0	0	0	0	0
23503	23503		0	0	0	0	0
171023	171023		0	0	0	0	0
11329	11329		0	0	0	0	0
56983	56983		0	0	0	0	0
5985	5985		0	0	0	0	0
51121	51121		4	3	7	0	0.000973
22928	22928		0	0	0	0	0
8382	8382		0	0	0	0	0
26152	26152		1	22	23	4	0.00091
93664	93664		0	0	0	0	0
8642	8642		5	0	5	2	0.001077
506	506		6	0	6	0	0.001008
5066	5066		0	0	0	0	0
2171	2171		0	0	0	0	0
92856	92856		6	0	6	0	0.001842
175	175		0	0	0	0	0
4289	4289		0	0	0	0	0
79589	79589		2	3	5	4	0.00108
79602	79602		1	1	2	4	0.000981
26509	26509		1	2	3	4	0.000981
55759	55759		0	0	0	0	0
23034	23034		0	0	0	0	0
2632	2632		0	0	0	0	0
64784	64784		0	0	0	0	0
56829	56829		0	0	0	0	0
8082	8082		0	0	0	0	0
8767	8767		0	0	0	0	0
26115	26115		3	6	9	2	0.001087
4792	4792		0	0	0	0	0
10477	10477		5	0	5	0	0.000974
9070	9070		0	0	0	0	0
80775	80775		0	0	0	0	0
9728	9728		0	0	0	0	0
10657	10657		0	0	0	0	0
7175	7175		0	0	0	0	0
23005	23005		0	0	0	0	0
28957	28957		5	0	5	0	0.000966
1020	1020		0	0	0	0	0
155066	155066		0	0	0	0	0
3754	3754		0	0	0	0	0
9881	9881		2	4	6	1	0.00137
7850	7850		0	0	0	0	0
8061	8061		0	0	0	0	0
8891	8891		0	0	0	0	0
5134	5134		5	0	5	4	0.001085
9945	9945		0	0	0	0	0
10010	10010		0	0	0	0	0
55670	55670		0	0	0	0	0
27346	27346		0	0	0	0	0
1114	1114		0	0	0	0	0
5218	5218		0	0	0	0	0
498	498		6	0	6	3	0.001025
5223	5223		0	0	0	0	0
5707	5707		3	24	27	3	0.000965
79717	79717		0	0	0	0	0
6612	6612		0	0	0	0	0
541578	541578		0	0	0	0	0
55012	55012		3	5	8	0	0.000935
51397	51397		0	0	0	0	0
79652	79652		0	0	0	0	0
100272216	100272216		0	0	0	0	0
9950	9950		5	1	6	3	0.001913
55856	55856		0	0	0	0	0
84549	84549		0	0	0	0	0
9784	9784		0	0	0	0	0
6505	6505		0	0	0	0	0
5868	5868		0	0	0	0	0
5962	5962		0	0	0	0	0
54918	54918		0	0	0	0	0
91966	91966		0	0	0	0	0
55857	55857		0	0	0	0	0
79023	79023		0	0	0	0	0
55515	55515		0	0	0	0	0
9946	9946		0	0	0	0	0
361	361		0	0	0	0	0
5213	5213		0	0	0	0	0
7334	7334		0	0	0	0	0
90121	90121		0	0	0	0	0
9911	9911		0	0	0	0	0
26521	26521		1	6	7	0	0.000921
51729	51729		0	0	0	0	0
23107	23107		0	0	0	0	0
4851	4851		0	0	0	0	0
23164	23164		0	0	0	0	0
64285	64285		0	0	0	0	0
7045	7045		0	0	0	0	0
2135	2135		0	0	0	0	0
51626	51626		0	0	0	0	0
7443	7443		0	0	0	0	0
54970	54970		0	0	0	0	0
10451	10451		0	0	0	0	0
3704	3704		0	0	0	0	0
4013	4013		0	0	0	0	0
8694	8694		0	0	0	0	0
10069	10069		0	0	0	0	0
2566	2566		0	0	0	0	0
10903	10903		0	0	0	0	0
55061	55061		0	0	0	0	0
9863	9863		0	2	2	3	0.000902
4853	4853		0	0	0	0	0
10771	10771		0	0	0	0	0
10865	10865		0	0	0	0	0
11059	11059		0	0	0	0	0
956	956		0	0	0	0	0
5797	5797		0	0	0	0	0
23462	23462		0	0	0	0	0
9554	9554		0	0	0	0	0
23263	23263		0	0	0	0	0
7704	7704		0	0	0	0	0
10432	10432		0	0	0	0	0
4082	4082		0	0	0	0	0
79847	79847		1	5	6	1	0.001193
5829	5829		0	0	0	0	0
56267	56267		0	0	0	0	0
23176	23176		0	0	0	0	0
10049	10049		0	0	0	0	0
10087	10087		0	0	0	0	0
56675	56675		0	0	0	0	0
10097	10097		0	0	0	0	0
23568	23568		0	0	0	0	0
55607	55607		0	0	0	0	0
55163	55163		0	0	0	0	0
6284	6284		0	0	0	0	0
10644	10644		0	0	0	0	0
114876	114876		0	0	0	0	0
26519	26519		0	0	0	0	0
26520	26520		0	0	0	0	0
9284	9284		0	0	0	0	0
6637	6637		0	0	0	0	0
55209	55209		0	0	0	0	0
201163	201163		0	0	0	0	0
10160	10160		0	0	0	0	0
51144	51144		0	0	0	0	0
491	491		0	0	0	0	0
8516	8516		0	0	0	0	0
3913	3913		0	0	0	0	0
6119	6119		0	0	0	0	0
