# Supplementary material for: Evaluation of the Common Molecular Basis in Alzheimer’s and Parkinson’s Diseases
Source: Int J Mol Sci. 2019 Jul 30;20(15):3730. doi: 10.3390/ijms20153730 (PMC6695669; doi:10.3390/ijms20153730)
Supplement: Supplementary file 1 [file ijms-20-03730-s001.zip › data/AD90_network.csv]

Id	Label	timeset	pageranks	modularity_class	indegree	outdegree	Degree
79873	79873		0.002463	0	4	5	9
84148	84148		0.003926	1	14	15	29
51412	51412		0.007452	0	13	11	24
25906	25906		0.002788	0	9	6	15
63906	63906		0.001155	0	2	0	2
23185	23185		0.004505	1	11	9	20
152579	152579		0.005212	5	14	20	34
124976	124976		0.006091	5	17	13	30
51248	51248		0.003498	5	11	12	23
254042	254042		0.003726	5	10	5	15
114798	114798		0.002403	5	7	9	16
30834	30834		0.005757	5	14	24	38
29958	29958		0.001062	5	2	2	4
147808	147808		0.004974	5	12	9	21
116068	116068		0.005715	5	15	16	31
84331	84331		0.005681	5	15	21	36
134510	134510		0.004613	5	14	15	29
123283	123283		0.0065	5	17	21	38
147906	147906		0.007105	5	20	20	40
66005	66005		0.005807	5	18	12	30
256471	256471		0.005859	5	18	24	42
55808	55808		0.001517	5	4	0	4
119392	119392		0.002649	5	8	15	23
441150	441150		0.006511	5	19	8	27
55132	55132		0.007474	5	21	22	43
11194	11194		0.006175	5	17	20	37
135112	135112		0.006204	5	17	20	37
79890	79890		0.003511	1	7	10	17
1051	1051		0.002131	1	4	4	8
3339	3339		0.001154	0	2	2	4
85377	85377		0.002401	1	8	9	17
8704	8704		0.003002	0	8	3	11
26152	26152		0.002369	1	9	6	15
3635	3635		0.003628	1	10	5	15
4968	4968		0.003885	1	16	15	31
51147	51147		0.00563	1	25	26	51
25	25		0.003881	1	15	11	26
102	102		0.0029	1	10	15	25
8301	8301		0.005785	1	23	15	38
5245	5245		0.006935	1	28	32	60
26986	26986		0.007014	1	27	22	49
23194	23194		0.003129	1	8	11	19
5792	5792		0.005525	1	18	23	41
10979	10979		0.004342	1	13	9	22
23473	23473		0.007562	1	31	31	62
51133	51133		0.007213	1	26	22	48
256987	256987		0.006136	1	27	33	60
51398	51398		0.007225	1	32	37	69
11031	11031		0.004418	1	18	14	32
28	28		0.000781	3	1	3	4
100289678	100289678		0.002172	3	5	14	19
2220	2220		0.006765	3	28	25	53
10452	10452		0.002641	0	6	7	13
23588	23588		0.00441	0	14	26	40
23595	23595		0.003774	1	17	21	38
5201	5201		0.006193	1	24	31	55
4208	4208		0.004747	0	12	7	19
1173	1173		0.004858	0	14	15	29
10477	10477		0.008195	1	29	40	69
274	274		0.004194	0	11	3	14
22820	22820		0.005538	1	22	23	45
51567	51567		0.004704	1	22	27	49
27065	27065		0.00614	0	6	2	8
26050	26050		0.006145	0	19	18	37
6653	6653		0.001055	0	2	0	2
3632	3632		0.004721	0	7	1	8
576	576		0.005937	0	18	12	30
23195	23195		0.004314	1	19	18	37
27309	27309		0.005166	1	18	3	21
23242	23242		0.001676	0	5	3	8
5875	5875		0.003255	0	10	12	22
55101	55101		0.004262	1	12	12	24
55112	55112		0.002084	1	7	7	14
11122	11122		0.004526	0	10	6	16
10144	10144		0.003636	0	8	9	17
10155	10155		0.004626	1	20	27	47
1163	1163		0.002929	1	13	15	28
25771	25771		0.005462	1	24	5	29
25796	25796		0.007962	1	33	33	66
3418	3418		0.006802	1	30	37	67
1429	1429		0.003233	1	15	4	19
3682	3682		0.00644	1	24	24	48
6921	6921		0.005309	1	22	32	54
51084	51084		0.006048	1	27	19	46
51186	51186		0.006573	1	29	22	51
10284	10284		0.004257	1	17	33	50
3123	3123		0.004598	1	16	12	28
10384	10384		0.00421	1	19	11	30
259230	259230		0.003599	1	15	13	28
240	240		0.003113	1	11	9	20
275	275		0.001529	1	4	13	17
25937	25937		0.002473	1	9	12	21
341	341		0.003282	1	12	9	21
8537	8537		0.001626	1	4	2	6
348	348		0.005158	1	14	12	26
25976	25976		0.003874	1	18	28	46
56929	56929		0.006563	1	31	27	58
30815	30815		0.004575	5	10	13	23
64651	64651		0.002064	5	4	4	8
101927365	101927365		0.001238	5	2	3	5
388695	388695		0.003557	5	9	7	16
125950	125950		0.005044	5	12	10	22
3276	3276		0.004001	1	12	9	21
5348	5348		0.004611	1	18	30	48
2783	2783		0.005476	1	21	18	39
135228	135228		0.005009	2	13	17	30
100129961	100129961		0.005107	2	18	14	32
6345	6345		0.005392	5	11	12	23
100505841	100505841		0.005649	2	20	15	35
102723864	102723864		0.005918	2	21	17	38
140687	140687		0.005749	2	19	23	42
171484	171484		0.005524	2	19	15	34
138724	138724		0.006358	2	23	18	41
140873	140873		0.006605	2	22	16	38
399972	399972		0.004452	2	15	9	24
118424	118424		0.006941	2	19	11	30
283358	283358		0.008275	2	23	26	49
101410535	101410535		0.006896	2	18	10	28
1769	1769		0.005176	2	20	13	33
116519	116519		0.007189	2	20	11	31
100874032	100874032		0.006412	2	23	18	41
26526	26526		0.007957	2	25	19	44
390066	390066		0.005639	2	20	17	37
5199	5199		0.005275	3	22	9	31
2206	2206		0.00587	3	23	14	37
54474	54474		0.004687	3	19	24	43
25833	25833		0.008924	3	36	34	70
1378	1378		0.006622	3	29	21	50
3495	3495		0.007868	3	34	27	61
8820	8820		0.005862	3	25	12	37
4985	4985		0.003916	3	13	15	28
23519	23519		0.003897	3	15	15	30
2041	2041		0.008351	3	32	27	59
2128	2128		0.00522	3	21	25	46
10347	10347		0.00167	3	5	2	7
3213	3213		0.005031	3	19	26	45
3237	3237		0.004976	3	22	28	50
177	177		0.00493	3	21	25	46
6474	6474		0.004155	3	16	13	29
1415	1415		0.004242	3	17	19	36
3551	3551		0.002278	3	9	10	19
148066	148066		0.003909	3	16	15	31
10859	10859		0.003608	3	12	11	23
26287	26287		0.004307	3	15	14	29
352961	352961		0.003064	3	10	18	28
101929726	101929726		0.004644	3	19	14	33
6911	6911		0.006995	3	30	28	58
2925	2925		0.006408	3	27	22	49
6017	6017		0.000813	3	1	5	6
910	910		0.006708	3	28	24	52
3004	3004		0.005	3	22	22	44
11238	11238		0.007394	3	28	17	45
4199	4199		0.005886	1	24	20	44
4204	4204		0.003369	1	15	21	36
10668	10668		0.005297	1	23	33	56
26047	26047		0.002394	1	7	3	10
2036	2036		0.004289	1	12	16	28
54620	54620		0.005031	5	11	10	21
374654	374654		0.003585	5	9	6	15
114796	114796		0.004235	4	8	8	16
144577	144577		0.004235	4	8	8	16
101928207	101928207		0.004235	4	8	8	16
114041	114041		0.004235	4	8	8	16
387486	387486		0.004235	4	8	8	16
285194	285194		0.004235	4	8	8	16
400238	400238		0.004235	4	8	8	16
100874195	100874195		0.004235	4	8	8	16
252884	252884		0.004235	4	8	8	16
4943	4943		0.007365	5	17	14	31
114799	114799		0.001428	5	4	4	8
254295	254295		0.008116	5	11	5	16
151242	151242		0.00206	5	4	1	5
283349	283349		0.001908	5	5	4	9
375704	375704		0.002962	5	4	4	8
374920	374920		0.004538	2	11	11	22
84186	84186		0.004109	5	4	6	10
440944	440944		0.002132	5	5	1	6
151176	151176		0.003233	5	8	3	11
100289187	100289187		0.003695	2	10	16	26
116443	116443		0.004041	5	8	10	18
2185	2185		0.00466	0	9	7	16
58503	58503		0.001496	3	3	25	28
51350	51350		0.003267	3	14	18	32
356	356		0.003761	3	17	22	39
6555	6555		0.003364	3	14	22	36
53836	53836		0.00155	3	6	7	13
2694	2694		0.003015	3	14	16	30
338799	338799		0.005195	2	19	25	44
945	945		0.004874	3	22	25	47
101060004	101060004		0.003284	2	8	8	16
54776	54776		0.00471	2	11	15	26
10739	10739		0.003058	3	9	6	15
4883	4883		0.003498	3	12	9	21
23268	23268		0.001377	3	3	4	7
55262	55262		0.002066	0	5	3	8
402573	402573		0.000866	5	1	3	4
51678	51678		0.002398	1	6	7	13
5471	5471		0.00325	1	13	9	22
4052	4052		0.004211	1	16	20	36
100128927	100128927		0.002821	2	11	20	31
149775	149775		0.002987	2	12	25	37
147968	147968		0.00557	2	20	17	37
374407	374407		0.005009	2	19	12	31
441058	441058		0.003239	2	13	15	28
100874110	100874110		0.00326	2	14	26	40
115701	115701		0.002694	2	12	22	34
123041	123041		0.002882	5	5	1	6
116444	116444		0.003321	2	12	13	25
1191	1191		0.001342	0	1	2	3
2792	2792		0.001301	3	3	2	5
25787	25787		0.003482	0	5	6	11
26229	26229		0.002367	0	5	11	16
56660	56660		0.000841	1	1	1	2
5580	5580		0.002158	1	6	6	12
9420	9420		0.001316	3	3	3	6
1583	1583		0.002426	3	7	11	18
56652	56652		0.002252	0	4	10	14
144811	144811		0.001408	5	2	1	3
607	607		0.00162	3	4	6	10
10476	10476		0.001497	2	6	10	16
10940	10940		0.001648	3	4	2	6
7337	7337		0.00081	1	1	0	1
1475	1475		0.00093	1	1	0	1
5376	5376		0.000636	0	0	2	2
4495	4495		0.004153	0	7	5	12
150280	150280		0.000948	2	3	15	18
1839	1839		0.002422	1	5	5	10
57633	57633		0.002662	5	8	9	17
55917	55917		0.003119	5	6	13	19
323	323		0.000863	1	1	3	4
128346	128346		0.00094	5	1	1	2
54209	54209		0.001618	1	2	3	5
5788	5788		0.001239	1	3	4	7
116362	116362		0.00175	5	5	4	9
84698	84698		0.001902	5	5	4	9
118738	118738		0.001561	5	4	7	11
135114	135114		0.000843	5	1	0	1
51164	51164		0.000843	5	1	1	2
5366	5366		0.001253	1	1	0	1
439938	439938		0.001189	5	2	1	3
10945	10945		0.001309	1	2	1	3
4782	4782		0.000636	2	0	1	1
100289341	100289341		0.001191	5	1	3	4
